# Supplementary material for: Predicting Agents That Can Overcome 5-FU Resistance in Colorectal Cancers via Pharmacogenomic Analysis
Source: Biomedicines. 2021 Jul 24;9(8):882. doi: 10.3390/biomedicines9080882 (PMC8389646; doi:10.3390/biomedicines9080882)
Supplement: Supplementary file 1 [file biomedicines-09-00882-s001.zip]

Archive with 1 entries (1 files):
- biomedicines-1299049-supplementary.pdf
